# Supplementary material for: Foreign Healthcare Professionals in Germany: A Questionnaire Survey Evaluating Discrimination Experiences and Equal Treatment at Two Large University Hospitals
Source: Healthcare (Basel). 2022 Nov 22;10(12):2339. doi: 10.3390/healthcare10122339 (PMC9777572; doi:10.3390/healthcare10122339)
Supplement: Supplementary file 1 [file healthcare-10-02339-s001.zip]

Archive with 1 entries (1 files):
- healthcare-1989662 supplementary.pdf
